# Supplementary material for: Simulation of an Asymmetric Photonic Structure Integrating Tamm Plasmon Polariton Modes and a Cavity Mode for Potential Urinary Glucose Sensing via Refractive Index Shifts
Source: Biosensors (Basel). 2025 Sep 29;15(10):644. doi: 10.3390/bios15100644 (PMC12562746; doi:10.3390/bios15100644)
Supplement: Supplementary file 1 [file biosensors-15-00644-s001.zip]

Archive with 1 entries (1 files):
- biosensors-3753607-supplementary.pdf
